# Supplementary material for: Validation of genotype imputation in Southeast Asian populations and the effect of single nucleotide polymorphism annotation on imputation outcome
Source: BMC Med Genet. 2018 Feb 13;19:23. doi: 10.1186/s12881-018-0534-8 (PMC5812212; doi:10.1186/s12881-018-0534-8)
Supplement: Supplementary file 2 — Summary of SNPs used in study of SNP annotation to imputation outcome. (XLS 26 kb) [file 12881_2018_534_MOESM2_ESM.xls]

## Sheet: Sheet1
Table S1 Summary of SNPs used in study of SNPs annotation to imputation outcome
Location in gene	Number of SNPs before QC	Percentage of SNPs before QC	Number of SNPs after QC	Percentage of SNPs passed QC	Percentage of SNPs after QC
Coding region	6482	1.56	3291	50.77	2.01
Complex region	2204	0.53	857	38.88	0.52
Intergenic region	243492	58.57	93887	38.56	57.29
Intronic region	158179	38.05	63759	40.31	38.9
UTR	5353	1.29	2095	39.14	1.28
Total	415710	100	163889	39.42	100
SNPs were classified by their location within genes.
QC: post-imputation quality control.
